# Supplementary material for: Elective Surgery in Adult Patients with Excess Weight: Can Preoperative Dietary Interventions Improve Surgical Outcomes? A Systematic Review
Source: Nutrients. 2021 Oct 25;13(11):3775. doi: 10.3390/nu13113775 (PMC8623302; doi:10.3390/nu13113775)
Supplement: Supplementary file 1 [file nutrients-13-03775-s001.zip]

Archive with 1 entries (1 files):
- nutrients-1394711-supplementary.pdf
